# Supplementary material for: CD45 and Basigin (CD147) Are Functional Ligands for Galectin-8 on Human Leukocytes
Source: Biomolecules. 2025 Aug 27;15(9):1243. doi: 10.3390/biom15091243 (PMC12467718; doi:10.3390/biom15091243)
Supplement: Supplementary file 1 [file biomolecules-15-01243-s001.zip]

Archive with 1 entries (1 files):
- biomolecules-3788218-supplementary.xlsx
