# Supplementary material for: CD45 and Basigin (CD147) Are Functional Ligands for Galectin-8 on Human Leukocytes
Source: Biomolecules. 2025 Aug 27;15(9):1243. doi: 10.3390/biom15091243 (PMC12467718; doi:10.3390/biom15091243)
Supplement: Supplementary file 1 [file biomolecules-15-01243-s001.zip › biomolecules-3788218-supplementary.xlsx]

## Sheet: Search
Raw-Gal8-Method	Raw-HILIC-Method	VLOOKUP-Common-Raw-Proteins_Gal8/HILIC	Common-Raw-Proteins_Gal8/HILIC	Tota-Raw-Gal8-Proteins	Percent_Raw-Gal8VSHILIC	Legend
K2C1_HUMAN	PERM_HUMAN	#N/A	62	146	42.4658	Raw-Gal8-Method	Mass spectrometry data from Gal8 method
K22E_HUMAN	LAMP1_HUMAN	#N/A				Raw-HILIC-Method	Mass spectrometry data from HILIC method
K2C5_HUMAN	MA2B1_HUMAN	#N/A				VLOOKUP-Common-Raw-Proteins_Gal8/HILIC	Search for common proteins from Gal8 in HILIC
K2C6A_HUMAN	SORL_HUMAN	#N/A				Common-Raw-Proteins_Gal8/HILIC	Count of for common proteins from Gal8 in HILIC
K2C6C_HUMAN	AMPN_HUMAN	#N/A				Tota-Raw-Gal8-Proteins	Count of for common proteins from Gal8 Method
K2C78_HUMAN	PERE_HUMAN	#N/A				Percent_Raw-Gal8VSHILIC	Percent of protein found from both methods
KRT84_HUMAN	LAMP2_HUMAN	#N/A
K2C7_HUMAN	MPRI_HUMAN	#N/A
K1C9_HUMAN	HYOU1_HUMAN	#N/A
K1C10_HUMAN	NICA_HUMAN	#N/A
K1C14_HUMAN	ICAM3_HUMAN	#N/A
K1C16_HUMAN	SAP_HUMAN	#N/A
AMPN_HUMAN	PTPRC_HUMAN	AMPN_HUMAN
ITA5_HUMAN	PO210_HUMAN	ITA5_HUMAN
4F2_HUMAN	TFR1_HUMAN	4F2_HUMAN
PTPRC_HUMAN	GRN_HUMAN	PTPRC_HUMAN
LCAP_HUMAN	CBPD_HUMAN	LCAP_HUMAN
PTPRA_HUMAN	CD97_HUMAN	#N/A
AT1A1_HUMAN	GNS_HUMAN	#N/A
TFR1_HUMAN	LCAP_HUMAN	TFR1_HUMAN
HORN_HUMAN	RNAS2_HUMAN	#N/A
CBPD_HUMAN	TM2D3_HUMAN	CBPD_HUMAN
AAAT_HUMAN	BASI_HUMAN	AAAT_HUMAN
ITB1_HUMAN	ITAM_HUMAN	ITB1_HUMAN
BASI_HUMAN	CL12A_HUMAN	BASI_HUMAN
ALBU_HUMAN	CATC_HUMAN	#N/A
ITA4_HUMAN	ENPL_HUMAN	ITA4_HUMAN
LAMP1_HUMAN	PLXB2_HUMAN	LAMP1_HUMAN
LEUK_HUMAN	ITA4_HUMAN	#N/A
VPP1_HUMAN	FCAR_HUMAN	#N/A
MRP1_HUMAN	ITB1_HUMAN	#N/A
AT133_HUMAN	1B57_HUMAN	#N/A
NICA_HUMAN	PPAL_HUMAN	NICA_HUMAN
S29A1_HUMAN	CD63_HUMAN	S29A1_HUMAN
MRP4_HUMAN	ITB2_HUMAN	#N/A
LAMP2_HUMAN	SIGL5_HUMAN	LAMP2_HUMAN
ICAM3_HUMAN	LRP1_HUMAN	ICAM3_HUMAN
GTR1_HUMAN	CYTF_HUMAN	GTR1_HUMAN
PLXB2_HUMAN	CD33_HUMAN	PLXB2_HUMAN
NPTN_HUMAN	PPT1_HUMAN	NPTN_HUMAN
PLXD1_HUMAN	TLR9_HUMAN	PLXD1_HUMAN
INSR_HUMAN	CR1_HUMAN	INSR_HUMAN
ITA6_HUMAN	FCGR1_HUMAN	ITA6_HUMAN
SERC1_HUMAN	GGT1_HUMAN	#N/A
ADT3_HUMAN	GLCM_HUMAN	#N/A
ADT2_HUMAN	MA2B2_HUMAN	#N/A
RS27A_HUMAN	CD44_HUMAN	#N/A
S38A5_HUMAN	MPRD_HUMAN	#N/A
PTPRJ_HUMAN	INSR_HUMAN	PTPRJ_HUMAN
MPRI_HUMAN	RNT2_HUMAN	MPRI_HUMAN
PECA1_HUMAN	ELNE_HUMAN	PECA1_HUMAN
LMBD1_HUMAN	UPAR_HUMAN	LMBD1_HUMAN
PTPRG_HUMAN	CAP7_HUMAN	#N/A
CY24B_HUMAN	CD47_HUMAN	CY24B_HUMAN
TRY1_HUMAN	CD166_HUMAN	#N/A
FPRP_HUMAN	PTPRJ_HUMAN	FPRP_HUMAN
S4A7_HUMAN	CY24B_HUMAN	S4A7_HUMAN
S38A2_HUMAN	BST2_HUMAN	#N/A
FILA2_HUMAN	ATRN_HUMAN	#N/A
AT2B1_HUMAN	TIMP1_HUMAN	#N/A
IGF1R_HUMAN	ASAH1_HUMAN	IGF1R_HUMAN
LEG8_HUMAN	BGAL_HUMAN	#N/A
DCD_HUMAN	DAF_HUMAN	#N/A
CTR1_HUMAN	NECT1_HUMAN	CTR1_HUMAN
SATT_HUMAN	NPC1_HUMAN	SATT_HUMAN
MPRD_HUMAN	APMAP_HUMAN	MPRD_HUMAN
S25A3_HUMAN	4F2_HUMAN	#N/A
SC5A6_HUMAN	ITA5_HUMAN	#N/A
GTR3_HUMAN	ERO1A_HUMAN	#N/A
NPC1_HUMAN	NOMO1_HUMAN	NPC1_HUMAN
LY75_HUMAN	NOMO2_HUMAN	LY75_HUMAN
CD63_HUMAN	NOMO3_HUMAN	CD63_HUMAN
LBR_HUMAN	ADA17_HUMAN	#N/A
ANO6_HUMAN	PECA1_HUMAN	ANO6_HUMAN
B3A2_HUMAN	NPTN_HUMAN	#N/A
LAT1_HUMAN	TMED9_HUMAN	#N/A
DESP_HUMAN	STT3B_HUMAN	#N/A
CYTA_HUMAN	TSN3_HUMAN	#N/A
S29A2_HUMAN	PLD4_HUMAN	#N/A
S15A4_HUMAN	PLBL2_HUMAN	S15A4_HUMAN
LYSC_HUMAN	CD53_HUMAN	#N/A
CLN3_HUMAN	CHSTB_HUMAN	#N/A
DSG1_HUMAN	MGA_HUMAN	#N/A
TPC1_HUMAN	CATD_HUMAN	#N/A
CO1A1_HUMAN	A1AT_HUMAN	#N/A
GNPTA_HUMAN	CREG1_HUMAN	GNPTA_HUMAN
IL1AP_HUMAN	HPT_HUMAN	IL1AP_HUMAN
CD82_HUMAN	BGLR_HUMAN	CD82_HUMAN
HACD3_HUMAN	PRG2_HUMAN	#N/A
S39AE_HUMAN	SIA4C_HUMAN	S39AE_HUMAN
TGON2_HUMAN	SEM4D_HUMAN	TGON2_HUMAN
MOT1_HUMAN	SSRB_HUMAN	#N/A
S36A1_HUMAN	CEAM6_HUMAN	#N/A
TM165_HUMAN	CD48_HUMAN	#N/A
PIP_HUMAN	TMED4_HUMAN	#N/A
TM7S3_HUMAN	CEAM1_HUMAN	#N/A
GOLI4_HUMAN	SE1L1_HUMAN	#N/A
S10A7_HUMAN	VAS1_HUMAN	#N/A
AGRE5_HUMAN	FCGRB_HUMAN	#N/A
CY24A_HUMAN	NR3L1_HUMAN	#N/A
MRP5_HUMAN	CC50A_HUMAN	#N/A
S20A2_HUMAN	ECE1_HUMAN	#N/A
TSN3_HUMAN	B3GN2_HUMAN	TSN3_HUMAN
SYPL1_HUMAN	ERAP2_HUMAN	SYPL1_HUMAN
TECR_HUMAN	BST1_HUMAN	#N/A
APOB_HUMAN	CLN5_HUMAN	#N/A
TPC2_HUMAN	DPP2_HUMAN	#N/A
MYADM_HUMAN	PGLT1_HUMAN	#N/A
TXNIP_HUMAN	KDEL2_HUMAN	#N/A
S43A3_HUMAN	AGAL_HUMAN	S43A3_HUMAN
CD47_HUMAN	ITAL_HUMAN	CD47_HUMAN
ZNT1_HUMAN	TM9S3_HUMAN	#N/A
AT1B3_HUMAN	MPZL1_HUMAN	AT1B3_HUMAN
S12A6_HUMAN	SHPS1_HUMAN	S12A6_HUMAN
LEG9B_HUMAN	S39A6_HUMAN	#N/A
STT3A_HUMAN	PLXC1_HUMAN	STT3A_HUMAN
K319L_HUMAN	TM2D1_HUMAN	K319L_HUMAN
ECE1_HUMAN	ICOSL_HUMAN	ECE1_HUMAN
FLNA_HUMAN	IGF1R_HUMAN	#N/A
MFSD8_HUMAN	STT3A_HUMAN	#N/A
OSTM1_HUMAN	LICH_HUMAN	OSTM1_HUMAN
CD166_HUMAN	ARSB_HUMAN	CD166_HUMAN
CONA1_HUMAN	PLOD3_HUMAN	#N/A
CD53_HUMAN	TGFB1_HUMAN	CD53_HUMAN
TM104_HUMAN	ITAX_HUMAN	#N/A
S38A1_HUMAN	SPP2A_HUMAN	#N/A
MRC2_HUMAN	TM87A_HUMAN	MRC2_HUMAN
PPAP_HUMAN	SCRB2_HUMAN	PPAP_HUMAN
S12A9_HUMAN	AGRE2_HUMAN	S12A9_HUMAN
G3P_HUMAN	I17RA_HUMAN	G3P_HUMAN
CKLF6_HUMAN	1C06_HUMAN	#N/A
S19A1_HUMAN	LIRA2_HUMAN	#N/A
MYH9_HUMAN	ICAM2_HUMAN	#N/A
DMD_HUMAN	ITB7_HUMAN	#N/A
UBE3A_HUMAN	AT1B3_HUMAN	#N/A
ITAL_HUMAN	CHSTC_HUMAN	ITAL_HUMAN
CASB_HUMAN	CD82_HUMAN	#N/A
TOM22_HUMAN	CD151_HUMAN	#N/A
WFS1_HUMAN	PLPP1_HUMAN	#N/A
CEAM6_HUMAN	HSP13_HUMAN	CEAM6_HUMAN
AT11B_HUMAN	LAMC1_HUMAN	#N/A
ADCY7_HUMAN	HPTR_HUMAN	#N/A
MOT4_HUMAN	P4HA1_HUMAN	#N/A
ATPK_HUMAN	PLOD1_HUMAN	#N/A
S19A2_HUMAN	GLU2B_HUMAN	#N/A
QSOX2_HUMAN	CATB_HUMAN	QSOX2_HUMAN
	CREL2_HUMAN
	GSLG1_HUMAN
	SEM4A_HUMAN
	ADA10_HUMAN
	SIG10_HUMAN
	ILRL1_HUMAN
	MEGF8_HUMAN
	VISTA_HUMAN
	MIA3_HUMAN
	ENPP4_HUMAN
	LY75_HUMAN
	CEAM8_HUMAN
	MCEM1_HUMAN
	CLP1L_HUMAN
	PIGN_HUMAN
	TM131_HUMAN
	ANO6_HUMAN
	ITPR1_HUMAN
	TTYH3_HUMAN
	QSOX2_HUMAN
	GCNT1_HUMAN
	IMPA3_HUMAN
	SIA4A_HUMAN
	C163A_HUMAN
	SYPL1_HUMAN
	EF1A1_HUMAN
	EF1A3_HUMAN
	PPIA_HUMAN
	HEXA_HUMAN
	PRTN3_HUMAN
	SIL1_HUMAN
	AMRP_HUMAN
	CATG_HUMAN
	GALNS_HUMAN
	DIAC_HUMAN
	CR1L_HUMAN
	GT251_HUMAN
	RNAS6_HUMAN
	CD59_HUMAN
	LYAM1_HUMAN
	NRROS_HUMAN
	ITA6_HUMAN
	SIRBL_HUMAN
	JAG1_HUMAN
	CSF2R_HUMAN
	INAR1_HUMAN
	CLM1_HUMAN
	EFC14_HUMAN
	EDEM1_HUMAN
	RNF13_HUMAN
	CASC4_HUMAN
	CD69_HUMAN
	AAAT_HUMAN
	OSTM1_HUMAN
	NEUR1_HUMAN
	CTR1_HUMAN
	B4GA1_HUMAN
	MFNG_HUMAN
	TOIP1_HUMAN
	ENPLL_HUMAN
	G3P_HUMAN
	GGTL2_HUMAN
	TXD11_HUMAN
	CATL1_HUMAN
	CHPF2_HUMAN
	GILT_HUMAN
	PCYOX_HUMAN
	TPP1_HUMAN
	DNS2A_HUMAN
	A2GL_HUMAN
	PCP_HUMAN
	MANBA_HUMAN
	ASPG_HUMAN
	SEM7A_HUMAN
	MGT4B_HUMAN
	OS9_HUMAN
	CRTAP_HUMAN
	FINC_HUMAN
	APLP2_HUMAN
	MCP_HUMAN
	1A01_HUMAN
	1A11_HUMAN
	1A36_HUMAN
	IL6RA_HUMAN
	PILRA_HUMAN
	TLR2_HUMAN
	SIG14_HUMAN
	NOTC1_HUMAN
	VNN1_HUMAN
	SSRA_HUMAN
	STIM1_HUMAN
	IPRI_HUMAN
	INGR1_HUMAN
	PLXD1_HUMAN
	PDXL2_HUMAN
	TNR6_HUMAN
	FPRP_HUMAN
	GLMP_HUMAN
	MBTP1_HUMAN
	CD79A_HUMAN
	CD83_HUMAN
	DSG2_HUMAN
	LAIR1_HUMAN
	LDLR_HUMAN
	ITAV_HUMAN
	EMB_HUMAN
	NEMP1_HUMAN
	SUN2_HUMAN
	HEXB_HUMAN
	TOIP2_HUMAN
	VPP2_HUMAN
	CLDN1_HUMAN
	S15A4_HUMAN
	SUN1_HUMAN
	F234B_HUMAN
	GGT2_HUMAN
	GGT3_HUMAN
	GOLM1_HUMAN
	PPAP_HUMAN
	P2RX4_HUMAN
	SCRB1_HUMAN
	GXLT1_HUMAN
	ATF6B_HUMAN
	P2RX1_HUMAN
	F234A_HUMAN
	TM181_HUMAN
	LFA3_HUMAN
	CPT1A_HUMAN
	CTL2_HUMAN
	PROF1_HUMAN
	TTC17_HUMAN
	GGTL1_HUMAN
	CATZ_HUMAN
	NAAA_HUMAN
	P3H1_HUMAN
	RCN1_HUMAN
	TOR1B_HUMAN
	TXND5_HUMAN
	LYAG_HUMAN
	CHSS1_HUMAN
	GNPTG_HUMAN
	TRYB1_HUMAN
	TRYB2_HUMAN
	TSP1_HUMAN
	ANAG_HUMAN
	C1RL_HUMAN
	CLUS_HUMAN
	ERLN2_HUMAN
	FUCO2_HUMAN
	NPC2_HUMAN
	PDIA3_HUMAN
	EMIL2_HUMAN
	LIPL_HUMAN
	PGAP3_HUMAN
	RPN2_HUMAN
	CD68_HUMAN
	IL2RG_HUMAN
	PIGT_HUMAN
	CD4_HUMAN
	SIGL6_HUMAN
	ITA2B_HUMAN
	SPP2B_HUMAN
	TM87B_HUMAN
	CNNM3_HUMAN
	MEGF9_HUMAN
	PRIO_HUMAN
	A4_HUMAN
	ADA15_HUMAN
	ADAM9_HUMAN
	CD302_HUMAN
	EVI2A_HUMAN
	HIDE1_HUMAN
	ICAM1_HUMAN
	SELPL_HUMAN
	SLAF6_HUMAN
	SUSD1_HUMAN
	TGON2_HUMAN
	TMM59_HUMAN
	TNR1A_HUMAN
	TNR3_HUMAN
	HLAE_HUMAN
	BT2A1_HUMAN
	CA159_HUMAN
	MILR1_HUMAN
	MRC2_HUMAN
	NCLN_HUMAN
	EDEM3_HUMAN
	MBRL_HUMAN
	NHLC3_HUMAN
	TM245_HUMAN
	LMF2_HUMAN
	K319L_HUMAN
	FUT4_HUMAN
	H6ST1_HUMAN
	PPIB_HUMAN
	S12A6_HUMAN
	ABCA2_HUMAN
	S43A3_HUMAN
	PKD2_HUMAN
	TSN14_HUMAN
	TM156_HUMAN
	TM248_HUMAN
	ENTP1_HUMAN
	ERLN1_HUMAN
	GALT3_HUMAN
	MA2A2_HUMAN
	PLPL6_HUMAN
	XYLK_HUMAN
	GL8D1_HUMAN
	MGT5A_HUMAN
	ASIC1_HUMAN
	HS2ST_HUMAN
	CLPT1_HUMAN
	T106B_HUMAN
	EVI2B_HUMAN
	ATF6A_HUMAN
	CANT1_HUMAN
	SO4C1_HUMAN
	S29A1_HUMAN
	LMBD1_HUMAN
	NRAM2_HUMAN
	SATT_HUMAN
	ENTP7_HUMAN
	AT1B1_HUMAN
	FABP5_HUMAN
	HS90B_HUMAN
	PBIP1_HUMAN
	TOR4A_HUMAN
	CNBP_HUMAN
	CALR_HUMAN
	DJB11_HUMAN
	FKBP7_HUMAN
	FUT11_HUMAN
	KDEL1_HUMAN
	G6PE_HUMAN
	IDUA_HUMAN
	OFUT2_HUMAN
	ANGL6_HUMAN
	CALU_HUMAN
	CATL2_HUMAN
	CD14_HUMAN
	CPVL_HUMAN
	ECM1_HUMAN
	EMID1_HUMAN
	FUCO_HUMAN
	GGH_HUMAN
	GT252_HUMAN
	LFNG_HUMAN
	METL9_HUMAN
	SIA8D_HUMAN
	TOR2A_HUMAN
	TOR2X_HUMAN
	TSP3_HUMAN
	TWSG1_HUMAN
	UGGG2_HUMAN
	ERO1B_HUMAN
	FBN2_HUMAN
	OSCAR_HUMAN
	RFNG_HUMAN
	UROK_HUMAN
	JAM1_HUMAN
	LMAN2_HUMAN
	AGRG3_HUMAN
	IGSF2_HUMAN
	AGRE1_HUMAN
	S39AA_HUMAN
	TMM8A_HUMAN
	NOTC2_HUMAN
	SIG11_HUMAN
	SIG16_HUMAN
	TGFR1_HUMAN
	FAT1_HUMAN
	IL3RB_HUMAN
	LRP10_HUMAN
	NRCAM_HUMAN
	NRP1_HUMAN
	PTTG_HUMAN
	TNR8_HUMAN
	BT3A1_HUMAN
	BT3A2_HUMAN
	BT3A3_HUMAN
	TMX3_HUMAN
	EMC1_HUMAN
	SUCO_HUMAN
	NCLX_HUMAN
	SIDT2_HUMAN
	GP107_HUMAN
	GP180_HUMAN
	S39A8_HUMAN
	S39AE_HUMAN
	RN149_HUMAN
	1B44_HUMAN
	CD244_HUMAN
	CK024_HUMAN
	DCBD1_HUMAN
	HMR1_HUMAN
	I10R2_HUMAN
	I27RA_HUMAN
	IL18R_HUMAN
	IL1AP_HUMAN
	LIGO3_HUMAN
	NTRK1_HUMAN
	PVR_HUMAN
	SIRB1_HUMAN
	TIP_HUMAN
	TNR1B_HUMAN
	TR19L_HUMAN
	TXD15_HUMAN
	UNC5B_HUMAN
	UNC5C_HUMAN
	CTL1_HUMAN
	VA0E1_HUMAN
	ASPH_HUMAN
	OGFD3_HUMAN
	SPCS3_HUMAN
	BTD_HUMAN
	PIGG_HUMAN
	ABCA7_HUMAN
	ERMP1_HUMAN
	ALG9_HUMAN
	SCAP_HUMAN
	BSCL2_HUMAN
	GNPTA_HUMAN
	LRIG2_HUMAN
	TF_HUMAN
	CGAT2_HUMAN
	GALT6_HUMAN
	ST14_HUMAN
	VAPA_HUMAN
	B4GT3_HUMAN
	SG196_HUMAN
	NOP56_HUMAN
	ABCA1_HUMAN
	GTR1_HUMAN
	S28A3_HUMAN
	CLCN3_HUMAN
	S12A9_HUMAN
	S4A7_HUMAN
	SO4A1_HUMAN
	P2Y11_HUMAN
	S1PR4_HUMAN
	SUCR1_HUMAN
	MCLN1_HUMAN
	STIMA_HUMAN
	CD37_HUMAN
	EMP3_HUMAN
	LRC8C_HUMAN
	PANX1_HUMAN
	TSN31_HUMAN
	SE1L3_HUMAN
	FLT3_HUMAN
	CC126_HUMAN
	KCNE3_HUMAN
	MGAT3_HUMAN
	TFR2_HUMAN
	TMEM5_HUMAN
	CL049_HUMAN
	IKIP_HUMAN
	EIF1_HUMAN
	EIF1B_HUMAN
	ENOA_HUMAN
	HGB1A_HUMAN
	HMGB1_HUMAN
	MTPN_HUMAN
	SRPRA_HUMAN
	STMN1_HUMAN
	STMN2_HUMAN
	NUDC2_HUMAN
